# Supplementary material for: Systematic Review-Based Treatment Algorithm for the Multidisciplinary Treatment of Lung Cancer Bone Metastases
Source: Cancers (Basel). 2024 Dec 12;16(24):4144. doi: 10.3390/cancers16244144 (PMC11674356; doi:10.3390/cancers16244144)
Supplement: Supplementary file 1 [file cancers-16-04144-s001.zip]

Archive with 1 entries (1 files):
- cancers-3320896-supplementary.pdf
